# Supplementary material for: Association of Rare Recurrent Copy Number Variants With Congenital Heart Defects Based on Next-Generation Sequencing Data From Family Trios
Source: Front Genet. 2019 Sep 10;10:819. doi: 10.3389/fgene.2019.00819 (PMC6746959; doi:10.3389/fgene.2019.00819)
Supplement: Table S1 — CNV targets that not occurred in any health controls, and supported by at least one evidence from previous knowledge, biological supports or replication set. [file Table_1.xlsx]

## Sheet: Supplementary Table 1
CNV locus	type	#cases	#control	Reccurrent case IDs	DGV overlap	Gene	previous_work	chip_replication
chr2:219134105-219146864	DEL	1	0	1-05570	no	AAMP,PNKD,TMBIM1,	All three genes are highly expressed in mouse 14.5 days and human heart	PCGC0044071(chr2:219123769-219155732,DEL)
chr2:178362406-178370318	DEL	1	0	1-04771	no	AGPS	AGPS is highly expressed in mouse 14.5 days and human heart	na
chr10:123600597-123683862	DUP	1	0	1-00617	no	ATE1	na	na
chr21:40581921-40604210	DEL	1	0	1-04198	yes(developmental delay)	BRWD1	BRWD1 is highly expressed in mouse 14.5 days and human heart tissue, reported in CHD large duplication region at chr21:15481308-44590749	PCGC0043627(chr21:40561012-40590899,DEL);PCGC0043741(chr21:40546569-40602441,DEL);PCGC0042986(chr21:40546569-40606414,DEL)
chr1:227223172-227441860	DUP	1	0	1-04277	DGV	CDC42BPA	CDC42BPA is highly expressed in mouse 14.5 days and human heart, and reported in previous CHD duplication chr1:227259905-227504883	na
chr1:1581770-1582365	DEL	1	0	1-02676	yes(del for disease suspecity CNVs)	CDK11B	CDK11B is highly expressed in mouse 14.5 days and human heart, deletion found for CHD patients at chr1:1580990-1582365	PCGC0043663(chr1:1396338-1680219,DEL);PCGC0044021(chr1:1430707-1712428,DUP);PCGC0042937(chr1:1418112-1615419,DUP);PCGC0042591(chr1:1557762-1616990,DEL)
chr3:101405314-101443592	DUP	1	0	1-01323	no	CEP97,RPL24	RPL24 is highly expressed in mouse 14.5 days and human heart	PCGC0043927(chr3:101394620-101585467,DEL)
chr1:103400005-103412512	DUP	3	0	1-00943, 1-06044, 1-03188	yes	COL11A1	na	na
chr2:189910526-189916974	DUP	2	0	1-05858, 1-04813	no	COL5A2	COL5A2 is highly expressed in mouse 14.5 days and human heart	na
chr2:189925433-189927812	DUP	1	0	1-02721	no	COL5A2	COL5A2 is highly expressed in mouse 14.5 days and human heart	na
chr2:189927898-189928782	DUP	1	0	1-05898	no	COL5A2	COL5A2 is highly expressed in mouse 14.5 days and human heart	na
chr7:99445783-99463624	DUP	1	0	1-06330	no	CYP3A43	reported multiple times for CHD duplications	na
chr7:99245926-99463624	DUP	1	0	1-01968	no	CYP3A43,CYP3A5	Reported as CHD duplication regions	na
chr1:62943371-62953126	DEL	1	0	1-00841	no	DOCK7	DOCK7 is highly expressed in mouse 14.5 days and human heart	na
chr3:16305650-16306383	DUP	1	0	1-01323	no	DPH3	na	na
chr17:42928640-42930761	DUP	1	0	1-07037	no	EFTUD2	EFTUD2 is highly expressed in mouse 14.5 days and human heart	na
chr10:97515448-97516054	DUP	3	0	1-06045, 1-02689, 1-04141	no	ENTPD1,ENTPD1-AS1	na	na
chr3:89156893-89176441	DUP	4	0	1-01009, 1-04503, 1-01149, 1-01767	yes	EPHA3	na	na
chr16:31193682-31202789	DEL	1	0	1-01317	no	FUS	FUS is highly expressed in mouse 14.5 days and human heart	na
chr3:180667015-180679349	DUP	1	0	1-04198	no	FXR1	FXR1 is highly expressed in mouse 14.5 days and human heart	na
chr4:110745106-110745630	DEL	1	0	1-06040	no	GAR1	na	na
chr2:191795163-191796367	DUP	2	0	1-06214, 1-06040	yes	GLS	GLS is highly expressed in mouse 14.5 days and human heart	PCGC0042965(chr2:191745569-191809571,DEL)
chr1:245025750-245026032	DUP	1	0	1-01323	no	HNRNPU	HNRNPU is highly expressed in mouse 14.5 days and human heart	na
chr1:156498301-156504525	DEL	1	0	1-06404	no	IQGAP3	IQGAP3 is highly expressed in mouse 14.5 days and human heart	na
chr12:66603905-66605377	DEL	1	0	1-00965	no	IRAK3	na	PCGC0042828(chr12:66516358-66659837,DEL)
chr2:187498029-187501864	DEL	1	0	1-05945	yes(only duplications)	ITGAV	ITGAV is highly expressed in mouse 14.5 days and human heart, reported as CHD deletion at chr2:187495505-187503214	na
chr21:27062178-27097019	DEL	1	0	1-04277	yes	JAM2,ATP5J	JAM2 reported in CHD large duplication region chr21:15481308-44590749	na
chr21:31852364-32007780	DEL	2	0	1-00403, 1-01968	yes	KRTAP19-1,KRTAP20-2	large duplication region	na
chr1:209811240-209811993	DUP	1	0	1-04465	no	LAMB3	na	na
chr1:209790755-209792004	DEL	1	0	1-02445	no	LAMB3	na	na
chr17:25969264-25972407	DEL	2	0	1-05375, 1-03007	yes	LGALS9	na	na
chr2:109113426-109287320	DEL	3	0	1-03713, 1-02318,1-1401	yes(reported in developmental delay and normal CNVs)	LIMS1,GCC2	LIMS1 is highly expressed in mouse 14.5 days and human heart and reported in CHD patients at chr2:109124002-109371540	PCGC0043294(chr2:109173930-109301074,DEL)
chr11:46907633-46911084	DUP	1	0	1-05570	no	LRP4	na	PCGC0044300(chr11:46770341-47044249,DUP);PCGC0034255(chr11:46164050-47122423,DUP);PCGC0044590(chr11:46770341-47047410,DUP)
chr8:56854419-56922669	DEL	2	0	1-05570, 1-01317	yes	LYN	na	PCGC0042828(chr8:56748842-56946546,DEL);PCGC0042591(chr8:56755162-56923104,DEL);PCGC0043294(chr8:56815915-56923104,DEL);PCGC0043663(chr8:56722691-56874703,DUP);PCGC0043929(chr8:56732499-56859313,DUP)
chr2:228194431-228207548	DUP	2	0	1-02823, 1-02689	yes(developemental delay)	MFF	MFF is highly expressed in mouse 14.5 days and human heart	na
chr15:48458127-48458371	DEL	1	0	1-05965	no	MYEF2	MYEF2 is highly expressed in mouse 14.5 days and human heart	na
chr1:183498027-183543756	DEL	1	0	1-01317	no	NCF2,SMG7	SMG7 is highly expressed in mouse 14.5 days and human heart	na
chr1:160313179-160314616	DUP	3	0	1-07502, 1-06044, 1-02316	no	NCSTN,COPA,	NCSTN and COPA are highly expressed in mouse 14.5 days and human heart	na
chr4:169377190-169799545	DUP	1	0	1-04141	no	PALLD,DDX60L	PALLD is highly expressed in mouse 14.5 days and human heart	na
chr8:110394692-110396377	DEL	1	0	1-01408	no	PKHD1L1	na	na
chr12:18854419-18854718	DUP	3	0	1-06111, 1-01687, 1-01687	no	PLCZ1	na	na
chr1:12016973-12049400	DEL	1	0	1-01317	no	PLOD1,MFN2	PLOD1 and MFN2 are both highly expressed in mouse 14.5 days and human heart	PCGC0042591(chr1:11807000-12276984,DEL)
chr22:20106536-20172311	DEL	1	0	1-01821	yes(developmental delay CNV)	RANBP1	RANBP1 is highly expressed in mouse 14.5 days and human heart. In deletion region for CHD patients at chr22:18904403-21388586	PCGC0043998(chr22:18878409-21715594,DEL);PCGC0043071(chr22:19020529-21464479,DEL);PCGC0043243(chr22:18874965-21811991,DUP);PCGC0044251(chr22:18889794-24138850,DEL);PCGC0042637(chr22:18874965-21464479,DEL)
chr2:109363161-109371723	DEL	2	0	1-05940, 1-04277	yes	RANBP2	RANBP2 is highly expressed in mouse 14.5 days and human heart	na
chr6:25653596-25691368	DUP	1	0	1-04277	no	SCGN	SCGN DUP reported for CHD patients at chr6:25279994-25801213	na
chr16:29896907-29907181	DUP	1	0	1-02837	no	SEZ6L2	na	PCGC0042840(chr16:29644174-30199579,DUP);PCGC0043116(chr16:29644174-30187676,DUP)
chr10:118674886-118687402	DUP	1	0	1-07526	no	SHTN1	na	PCGC0044411(chr10:118345097-119154977,DUP);PCGC0044558(chr10:118345097-119155494,DUP)
chr5:127448506-127466898	DEL	1	0	1-01821	no	SLC12A2	na	na
chr3:160122116-160134203	DEL	1	0	1-01406	no	SMC4	SMC4 is highly expressed in mouse 14.5 days and human heart	na
chr21:38461093-38523202	DEL	1	0	1-04198	yes	TTC3	TTC is highly expressed in mouse 14.5 days and human heart tissue	na
chr2:128945023-128947353	DEL	1	0	1-01317	no	UGGT1	UGGT1 is highly expressed in mouse 14.5 days and human heart	na
chr21:30400216-30547213	DEL	1	0	1-01968	no	USP16,MAP3K7CL	USP16 is previous reported in large CHD duplication at chr21:15481308-44590749	PCGC0042591(chr21:30444607-30656199,DEL)
chr12:53817694-53822794	DEL	1	0	1-01317	no	AMHR2	na	na
chr10:61994446-62029987	DEL	1	0	1-03459	no	ANK3	ANK3 is highly expressed in mouse 14.5 days and human heart	na
chr20:58547017-58645963	DEL	1	0	1-01317	no	C20orf197,CDH26	na	na
chr7:81689744-81714216	DUP	1	0	1-02146	no	CACNA2D1	na	na
chr1:40775587-40776462	DEL	2	0	1-01254, 1-00021	yes	COL9A2	na	na
chr2:212568824-212570129	DEL	1	0	1-06183	no	ERBB4	na	PCGC0042837(chr2:212353062-212773893,DEL)
chr5:177469161-177473958	DEL	3	0	1-06056, 1-02676, 1-02204	yes	FAM153C	na	na
chr2:198353726-198358977	DUP	3	0	1-04504, 1-06986, 1-00328	yes	HSPD1	HSPD1 is highly expressed in mouse 14.5 days and human heart	PCGC0043247(chr2:198077877-198407177,DEL);PCGC0042605(chr2:198352293-198378546,DUP)
chr17:42457592-42458040	DUP	1	0	1-06070	no	ITGA2B	na	na
chr10:78839224-78844486	DUP	2	0	1-03100, 1-06215	no	KCNMA1	na	na
chr19:51532390-51563876	DEL	1	0	1-03007	no	KLK12,KLK13	na	na
chr10:88466288-88476528	DEL	2	0	1-05858, 1-05814	yes	LDB3	LDB3 is highly expressed in mouse 14.5 days and human heart	na
chr1:25889553-25893483	DUP	3	0	1-05534, 1-02030, 1-01634	no	LDLRAP1	na	na
chr4:156273748-156278686	DUP	1	0	1-05369	no	LOC102724776,MAP9	na	na
chr19:41110942-41112432	DUP	1	0	1-01766	no	LTBP4	LTBP4 is highly expressed in mouse 14.5 days and human heart	PCGC0044331(chr19:41056792-41232211,DUP);PCGC0043063(chr19:41066650-41229699,DUP)
chr21:30332839-30338257	DUP	2	0	1-00206, 1-05104	no	LTN1	in joe large dup region	na
chr10:82040436-82045356	DUP	1	0	1-06524	no	MAT1A	na	na
chr3:101571548-101578238	DEL	1	0	1-01317	no	NFKBIZ	na	PCGC0043927(chr3:101394620-101585467,DEL);PCGC0042591(chr3:101507015-101630232,DEL)
chr15:28230210-28235807	DEL	4	0	1-06955, 1-07236, 1-01945, 1-06290	yes	OCA2	na	na
chr2:148695699-148695964	DUP	1	0	1-01936	no	ORC4	na	na
chr3:49397642-49413022	DUP	1	0	1-04924	no	RHOA	RHOA is highly expressed in mouse 14.5 days and human heart	na
chr16:23197593-23221169	DEL	1	0	1-05699	no	SCNN1G	na	PCGC0043376(chr16:23048233-23314851,DUP);PCGC0042642(chr16:23048233-23284198,DUP)
chr16:23224137-23226790	DUP	1	0	1-01873	no	SCNN1G	na	PCGC0043376(chr16:23048233-23314851,DUP);PCGC0042642(chr16:23048233-23284198,DUP)
chr19:41055095-41082898	DUP	1	0	1-01766	no	SPTBN4,SHKBP1	na	PCGC0044331(chr19:41056792-41232211,DUP);PCGC0043063(chr19:41066650-41229699,DUP)
chr4:107154727-107156524	DUP	1	0	1-03112	no	TBCK	na	PCGC0043788(chr4:107058139-107157680,DUP);PCGC0044596(chr4:107058139-107609147,DEL)
chr4:107169383-107171655	DEL	1	0	1-00153	no	TBCK	na	PCGC0044596(chr4:107058139-107609147,DEL)
chr8:59343078-59412667	DEL	1	0	1-01317	no	UBXN2B,CYP7A1	na	na
chr2:242287528-242289589	DUP	1	0	1-06264	no	SETP2	na	PCGC0043122(chr2:241828034-242948397,DUP)
chr3:123039558-123049863	DUP	1	0	1-04228	no	ADCY5	ADCY5 is highly expressed in mouse 14.5 days and human heart	na
chr16:53480937-53528157	DEL	1	0	1-01968	no	AKTIP,RBL2	na	na
chr5:112090588-112111434	DUP	1	0	1-06008	no	APC	APC is highly expressed in mouse 14.5 days and human heart	na
chr14:58771645-58838707	DEL	1	0	1-01317	no	ARID4A	ARID4A is highly expressed in mouse 14.5 days and human heart	PCGC0043812(chr14:58776064-58873877,DEL);PCGC0042691(chr14:58763537-58800470,DEL)
chr2:215661764-215674293	DUP	1	0	1-05814	no	BARD1	na	na
chr1:57351600-57399161	DUP	1	0	1-02179	no	C8A,C8B	na	na
chr1:57417721-57431625	DEL	1	0	1-01634	no	C8B	na	na
chr1:181695200-181702886	DUP	1	0	1-04950	no	CACNA1E	na	na
chr1:47799618-47840669	DUP	1	0	1-06365	no	CMPK1	na	na
chr12:77252721-77254193	DEL	1	0	1-02975	no	CSRP2	CSRP2 is highly expressed in mouse 14.5 days and human heart	na
chr13:78470577-78492708	DUP	1	0	1-00692	no	EDNRB,EDNRB-AS1	EDNRB is highly expressed in mouse 14.5 days and human heart	na
chr3:69239025-69246189	DUP	1	0	1-03325	no	FRMD4B	na	na
chr1:222716879-222798203	DEL	1	0	1-01566	no	HHIPL2,MIA3	MIA3 is highly expressed in mouse 14.5 days and human heart	PCGC0043364(chr1:222694230-224086215,DUP);PCGC0044007(chr1:222717132-222802376,DEL)
chr19:55741848-55742252	DUP	1	0	1-05677	no	MIR6804,PPP6R1	PPP6R1 is highly expressed in mouse 14.5 days and human heart	na
chr19:6375305-6389648	DUP	1	0	1-06184	no	MIR6885,GTF2F1,PSPN	na	PCGC0044304(chr19:6374890-6387724,DUP)
chr16:55522455-55536800	DEL	1	0	1-01317	no	MMP2	MMP2 is highly expressed in mouse 14.5 days and human heart	na
chr1:45798561-45799275	DUP	2	0	1-05551, 1-06184	yes	MUTYH	na	na
chr12:101988812-102008341	DUP	3	0	1-01309, 1-05927, 1-05929	no	MYBPC1	na	na
chr17:42084691-42085141	DUP	2	0	1-01972, 1-06210	yes	NAGS	na	PCGC0042635(chr17:41799590-42433865,DEL)
chr14:52478272-52494062	DUP	1	0	1-02958	no	NID2	NID2 is highly expressed in mouse 14.5 days and human heart	na
chr1:179528805-179533928	DUP	1	0	1-07106	no	NPHS2	na	na
chr8:32585467-32599609	DUP	1	0	1-01766	no	NRG1	na	na
chr2:50149082-50170935	DUP	1	0	1-05901	no	NRXN1	na	na
chr2:148709942-148712990	DUP	1	0	1-07011	no	ORC4	na	na
chr20:33225680-33233158	DEL	1	0	1-01140	no	PIGU	na	na
chr12:111180436-111181451	DUP	1	0	1-01323	no	PPP1CC	PPP1CC is highly expressed in mouse 14.5 days and human heart	na
chr9:125752335-125777918	DEL	1	0	1-04198	no	RABGAP1	RABGAP1 is highly expressed in mouse 14.5 days and human heart	na
chr4:26417097-26422347	DUP	1	0	1-07106	no	RBPJ	na	na
chr2:86565124-86565223	DEL	1	0	1-07011	no	REEP1	na	na
chr2:166852523-166856309	DEL	1	0	1-04771	no	SCN1A,LOC102724058	na	na
chr2:166165671-166168616	DEL	1	0	1-01861	no	SCN2A	na	PCGC0044187(chr2:165854674-166611006,DEL)
chr1:67518447-67519696	DUP	2	0	1-02377, 1-05123	yes	SLC35D1	na	na
chr1:205764472-205766141	DUP	1	0	1-05570	no	SLC41A1	na	na
chr1:109856623-109857400	DUP	1	0	1-06505	no	SORT1	SORT1 is highly expressed in mouse 14.5 days and human heart	na
chr5:94877515-94882859	DEL	1	0	1-03565	no	TTC37	na	na
chr3:126224772-126228524	DUP	2	0	1-04465, 1-01666	yes	UROC1	na	na
chr1:45477898-45480248	DUP	1	0	1-01317	no	UROD	UROD is highly expressed in mouse 14.5 days and human heart	na
chr1:215813900-215824143	DEL	1	0	1-06404	no	USH2A	na	na
chr2:85875046-85875957	DEL	1	0	1-03713	no	USP39	na	na
chr1:67390345-67405773	DUP	1	0	1-01323	no	WDR78,MIER1	na	na
chr2:98349582-98350082	DUP	1	0	1-06946	no	ZAP70	na	na
chr1:52876780-52947595	DUP	1	0	1-01140	no	ZCCHC11,PRPF38A	ZCCHC11 is highly expressed in mouse 14.5 days and human heart	na
