# Supplementary material for: Association of Rare Recurrent Copy Number Variants With Congenital Heart Defects Based on Next-Generation Sequencing Data From Family Trios
Source: Front Genet. 2019 Sep 10;10:819. doi: 10.3389/fgene.2019.00819 (PMC6746959; doi:10.3389/fgene.2019.00819)
Supplement: Table S2 — Selected CNV targets based on replication set, previous knowledge and biological supports. [file Table_2.xlsx]

## Sheet: Supplementary Table 2
			Discovery_set					Self_replicated		knowledge		Chip_replication			WES_validation		WGS_validation
CNV	type	num_case	num_control	IDs	DGV	Gene	num	type	details	previous_work	num	type	details	num_region	type	region_details	overlaps
chr2:219134105-219146864	DEL	1	0	1-05570	no	AAMP,PNKD,TMBIM1,	1	match	1-01317(chr2:219136104-219146864,DEL,not_DGV)	All three genes are highly expressed in mouse 14.5 days and human heart	1	match	PCGC0044071(chr2:219123769-219155732,DEL)	0	NA	NA	NA
chr2:178362406-178370318	DEL	1	0	1-04771	no	AGPS	0	na	na	AGPS is highly expressed in mouse 14.5 days and human heart	0	NA	[]	3	match	1-04949(chr2:178362406-178370318,DEL); 1-01384 & 1-03977 (chr2:178333144-178370318,DEL)	NA
chr21:40581921-40604210	DEL	1	0	1-04198	DGV(developmental delay)	BRWD1	0	na	na	BRWD1 is highly expressed in mouse 14.5 days and human heart tissue, reported in large CHD duplication region chr21:15481308-44590749	3	match	PCGC0043627(chr21:40561012-40590899,DEL);PCGC0043741(chr21:40546569-40602441,DEL);PCGC0042986(chr21:40546569-40606414,DEL)	3	match (large region duplication showed up)	1-01401(chr21:39774469-40646398,DEL); 1-03181(chr21:40581921-40610502,DEL); 1-03982(chr21:40578034-40604424,DEL)	NA
chr1:227223172-227441860	DUP	1	0	1-04277	DGV	CDC42BPA	0	na	na	CDC42BPA is highly expressed in mouse 14.5 days and human heart, and reported as duplication in CHD patients at chr1:227259905-227504883	0	NA	[]	3	match	1-04949 & 1-03977(chr1:227227832-227260004,DEL); 1-04055(chr1:227235620-227260004,DEL);	NA
chr1:1581770-1582365	DEL	1	0	1-02676	DGV(del for disease suspecity CNVs)	CDK11B	6	opposite	1-02482(chr1:1580488-1653150,DUP,DGV); 1-00614(chr1:1582265-1607638,DUP,DGV); 1-04968(chr1:1581770-1582365,DUP,DGV); 1-03765(chr1:1576392-1585656,DUP,DGV); 1-00692(chr1:1581579-1582365,DUP,DGV); 1-03293(chr1:1573125-1670496,DUP,DGV)	CDK11B is highly expressed in mouse 14.5 days and human heart	4	mix_2match	PCGC0043663(chr1:1396338-1680219,DEL);PCGC0044021(chr1:1430707-1712428,DUP);PCGC0042937(chr1:1418112-1615419,DUP);PCGC0042591(chr1:1557762-1616990,DEL)	17	mixed_5matches	1-01715(chr1:1573858-1653150,DUP); 1-02260(chr1:1571696-1650894,DUP); 1-00051(chr1:1572771-1653150,DUP); 1-01036(chr1:1581770-1653150,DEL); 1-01763(chr1:1581420-1586938,DEL); 1-03793(chr1:1571696-1635063,DUP); 1-04506(chr1:1573125-1582186,DEL); 1-04145&1-05330(chr1:1576392-1582365,DUP); 1-00524(chr1:1572771-1654081,DUP); 1-00344(chr1:1571696-1669887,DUP); 1-02765(chr1:1576392-1650894,DEL); 1-0384…	NA
chr3:101405314-101443592	DUP	1	0	1-01323	no	CEP97,RPL24	1	match	1-06276(chr3:101399969-101405568,DUP,not_DGV)	RPL24 is highly expressed in mouse 14.5 days and human heart	1	opposite	PCGC0043927(chr3:101394620-101585467,DEL)	1	match	1-01534(chr3:101405314-101443592,DUP)	NA
chr1:103400005-103412512	DUP	3	0	1-00943, 1-06044, 1-03188	DGV (only small DUP in DGV)	COL11A1	8	mixed_5match	1-05426(chr1:103400005-103444688,DUP,DGV); 1-01124(chr1:103363658-103444688,DUP,DGV); 1-07007(chr1:103364222-103400112,DUP,DGV) 1-04198(chr1:103385844-103483457,DUP,DGV); 1-06404(chr1:103400005-103431119,DEL,DGV);1-04966(chr1:103400005-103412512,DEL,DGV); 1-06045(chr1:103363658-103444336,DUP,DGV); 1-06281(chr1:103400005-103444688,DEL,DGV)	na	0	NA	[]	1	opposite	1-04908(chr1:103377692-103540336,DEL)	NA
chr7:99245926-99463624	DUP	1	0	1-01968	no	CYP3A43,CYP3A5	8	match	1-05570(chr7:99303121-99318035,DUP,DGV); 1-01634(chr7:99270203-99355853,DUP,DGV); 1-01317(chr7:99273735-99447317,DUP,DGV); 1-04277(chr7:99305435-99445224,DUP,DGV); 1-06330(chr7:99445783-99463624,DUP,not_DGV); 1-02823(chr7:99305435-99441865,DUP,DGV); 1-02030(chr7:99305435-99370312,DUP,DGV); 1-02179(chr7:99277435-99370312,DUP,DGV)	Previously reported as duplicaiton in CHD patients	0	NA	[]	8	match	1-02411(chr7:99305435-99366125,DUP); 1-01660(chr7:99363984-99436819,DUP), 1-01848(chr7:99262789-99457613,DUP); 1-03659(chr7:99425725-99445883,DUP); 1-03475(chr7:99258122-99453341,DUP); 1-03982(chr7:99303121-99364881,DUP); 1-03191(chr7:99273735-99315262,DUP); 1-02011(chr7:99315149-99441865,DUP);	NA
chr3:16305650-16306383	DUP	1	0	1-01323	no	DPH3	0	na	na	na	0	NA	[]	3	match	1-01164(chr3:16305650-16306383,DUP); 1-01049(chr3:16302254-16306383,DUP); 1-01346(chr3:16305650-16327955,DUP);	NA
chr17:42928640-42930761	DUP	1	0	1-07037	no	EFTUD2	0	na	na	EFTUD2 is highly expressed in mouse 14.5 days and human heart	0	NA	[]	1	match	1-02503(chr17:42163940-43227637,DUP)	NA
chr10:97515448-97516054	DUP	3	0	1-06045, 1-02689, 1-04141	no	ENTPD1,ENTPD1-AS1	1	match	1-06688(chr10:97515955-97516054,DUP,not_DGV)	na	0	NA	[]	3	match	1-01164&1-01534(chr10:97515448-97516054,DUP); 1-00390(chr10:83637697-108589431,DUP)	NA
chr3:89156893-89176441	DUP	4	0	1-01009, 1-04503, 1-01149, 1-01767	DGV(onlyDEL)	EPHA3	2	match	1-02316 & 1-01152(chr3:89176342-89176441,DUP,DGV)	na	0	NA	[]	0	NA	for same gene but different region, 1-02406(chr3:89457200-89468540,DEL); 1-04908(chr3:89444987-89498524,DEL);	NA
chr16:31193682-31202789	DEL	1	0	1-01317	no	FUS	0	na	na	FUS is highly expressed in mouse 14.5 days and human heart	0	NA	[]	0	NA	NA	NA
chr3:180667015-180679349	DUP	1	0	1-04198	no	FXR1	0	na	na	FXR1 is highly expressed in mouse 14.5 days and human heart	0	NA	[]	1	match	1-01119(chr3:180671540-180694080,DUP);	NA
chr4:110745106-110745630	DEL	1	0	1-06040	no	GAR1	1	opposite	1-00301(chr4:110745106-110749289,DUP,not_DGV)	na	0	NA	[]	4	mixed	1-05153(chr4:110743503-110745205,DUP); 1-04588(chr4:110745106-110754485,DEL); 1-02025&1-04606(chr4:110745106-110749289,DEL);	NA
chr2:191795163-191796367	DUP	2	0	1-06214, 1-06040	DGV(DUP and DEL is associated with developmental delay)	GLS	0	na	na	GLS is highly expressed in mouse 14.5 days and human heart	1	opposite	PCGC0042965(chr2:191745569-191809571,DEL)	0	NA	for same gene but different region: 1-02406(chr2:191785717-191789344,DEL); 1-05185(chr2:191554965-191785950,DEL); 1-03977(chr2:191769730-191785950,DEL); 1-04949(chr2:191765290-191789344,DEL); 1-03965(chr2:191785717-191785950,DEL); 1-04055(chr2:191765290-191785950,DEL); 1-05953(chr2:191766663-191788726,DEL);	NA
chr1:245025750-245026032	DUP	1	0	1-01323	no	HNRNPU	0	na	na	HNRNPU is highly expressed in mouse 14.5 days and human heart	0	NA	[]	3	mixed	1-01164(chr1:245017729-245027609,DUP); 1-06195(chr1:245005246-245027609,DEL); 1-01346(chr1:245025750-245026032,DUP);	NA
chr1:156498301-156504525	DEL	1	0	1-06404	no	IQGAP3	0	na	na	IQGAP3 is highly expressed in mouse 14.5 days and human heart	0	NA	[]	0	NA	NA	NA
chr12:66603905-66605377	DEL	1	0	1-00965	no	IRAK3	4	mixed	1-01317(chr12:66603905-66641951,DEL,not_DGV); 1-05570(chr12:66597491-66605377,DEL,not_DGV); 1-01968(chr12:66517620-66622150,DEL,DGV); 1-00778(chr12:66597491-66604004,DUP,not_DGV)	na	1	match	PCGC0042828(chr12:66516358-66659837,DEL)	1	mathc	1-03982(chr12:66517620-66622150,DEL)	NA
chr2:187498029-187501864	DEL	1	0	1-05945	DGV (dup but not del)	ITGAV	0	na	na	ITGAV is highly expressed in mouse 14.5 days and human heart, previous study show deletion for 1-05011 at chr2:187495505-187503214	0	NA	[]	2	opposite	1-06465(chr2:187490200-187503075,DUP), 1-01990(chr2:187495505-187503214,DUP)	NA
chr1:209811240-209811993	DUP	1	0	1-04465	no	LAMB3	3	opposite	1-02030(chr1:209796327-209824325,DEL,DGV); 1-05570 & 1-01317(chr1:209788616-209907866,DEL,DGV)	na	0	NA	[]	0	NA	NA	NA
chr1:209790755-209792004	DEL	1	0	1-02445	no	LAMB3	2	match	1-05570 & 1-01317(chr1:209788616-209907866,DEL,DGV)	na	0	NA	[]	0	NA	NA	NA
chr17:25969264-25972407	DEL	2	0	1-05375, 1-03007	DGV (DEL reported for developmental delays)	LGALS9	1	opposite	1-05802(chr17:25969264-25973643,DUP,DGV), common variation	na	0	NA	[]	1	match	1-01053(chr17:25967598-25969374,DEL)	NA
chr2:109113426-109287320	DEL	3	0	1-03713, 1-02318, 1-1401	DGV(reported both developmental delay and normal CNVs)	LIMS1,GCC2	1	opposite	1-10508(chr2:109113426-109375004,DUP,DGV);	GCC2 reported in previous CHD paper (1-01401, chr2:109124002-109371540, DEL); LIMS1 is highly expressed in mouse 14.5 days and human heart and reported in CHD patients as deletion at chr2:109124002-109371540	1	match	PCGC0043294(chr2:109173930-109301074,DEL)	4	mixe_2matches	1-02846(chr2:108604612-110350712,DEL); 1-04724(chr2:109124002-109124101,DUP), 1-05788(chr2:109113426-109287320,DUP); 1-00391(chr2:109113426-109371540,DEL)	NA
chr11:46907633-46911084	DUP	1	0	1-05570	no	LRP4	3	match	1-01157(chr11:46771824-46916842,DUP,DGV); 1-01317(chr11:46903253-46912045,DUP,not_DGV); 1-00903(chr11:43333663-47494783,DUP,DGV)	na	3	match	PCGC0044300(chr11:46770341-47044249,DUP);PCGC0034255(chr11:46164050-47122423,DUP);PCGC0044590(chr11:46770341-47047410,DUP)	1	match	1-00390(chr11:45877533-49227724,DUP)	NA
chr8:56854419-56922669	DEL	2	0	1-05570, 1-01317	DGV(developmental delay)	LYN	1	match	1-04277(chr8:56858980-56922669,DEL,DGV)	na	5	mixed_3match	PCGC0042828(chr8:56748842-56946546,DEL);PCGC0042591(chr8:56755162-56923104,DEL);PCGC0043294(chr8:56815915-56923104,DEL);PCGC0043663(chr8:56722691-56874703,DUP);PCGC0043929(chr8:56732499-56859313,DUP)	0	NA	NA	NA
chr2:228194431-228207548	DUP	2	0	1-02823, 1-02689	DGV(developmental delay)	MFF	1	match	1-00778(chr2:228176502-228197304,DUP,DGV)	MFF is highly expressed in mouse 14.5 days and human heart.	0	NA	[]	1	match	1-00174(chr2:228176502-228243984,DUP)	NA
chr15:48458127-48458371	DEL	1	0	1-05965	no	MYEF2	0	na	na	MYEF2 is highly expressed in mouse 14.5 days and human heart	0	NA	[]	1	match	1-05825(chr15:48458127-48458371,DEL)	NA
chr1:183498027-183543756	DEL	1	0	1-01317	no	NCF2,SMG7	1	match	1-05570(chr1:183534827-183543756,DEL,DGV)	SMG7 is highly expressed in mouse 14.5 days and human heart	0	NA	[]	0	NA	NA	NA
chr12:18854419-18854718	DUP	3	0	1-06111, 1-01687, 1-01687	no	PLCZ1	0	na	na	na	0	NA	[]	1	match	1-04422(chr12:18849084-18854718,DUP)	NA
chr1:12016973-12049400	DEL	1	0	1-01317	no	PLOD1,MFN2	1	match	1-05570(chr1:12024232-12049400,DEL,DGV)	PLOD1 and MFN2 are both highly expressed in mouse 14.5 days and human heart	1	match	PCGC0042591(chr1:11807000-12276984,DEL)	0	NA	NA	NA
chr22:20106536-20172311	DEL	1	0	1-01821	DGV(developmental delay CNV)	RANBP1	4	match	1-06728(chr22:18893888-20172311,DEL,DGV); 1-00027(chr22:19865875-20172311,DEL,DGV); 1-03712(chr22:20073487-20172311,DEL,DGV); 1-04352(chr22:18893888-20132923,DEL,DGV)	RANBP1 is highly expressed in mouse 14.5 days and human heart. Previous reported as deletion in CHD	5	mixed_4match	PCGC0043998(chr22:18878409-21715594,DEL);PCGC0043071(chr22:19020529-21464479,DEL);PCGC0043243(chr22:18874965-21811991,DUP);PCGC0044251(chr22:18889794-24138850,DEL);PCGC0042637(chr22:18874965-21464479,DEL)	17	mixed	1-07222(chr22:18905829-21388586,DEL); 1-04845(chr22:18904403-21380190,DEL); 1-02704(chr22:18606923-21380190,DEL); 1-01800(chr22:18905829-21832450,DUP), 1-02313(chr22:18893888-21388586,DEL), 1-05670(chr22:18905829-21842312,DUP), 1-02398(chr22:19870848-21380190,DEL), 1-04979(chr22:18904403-20172640,DEL), 1-04724(chr22:19963195-20172640,DUP), 1-04048(chr22:18910611-20172640,DEL), 1-01583(chr22:18898…	NA
chr2:109363161-109371723	DEL	2	0	1-05940, 1-04277	DGV(only DUP)	RANBP2	12	mixed	1-06607(chr2:109369454-109375004,DUP,DGV); 1-00057(chr2:109300341-109371723,DUP,DGV); 1-02482(chr2:109363161-109365585,DEL,DGV); 1-00715(chr2:109371624-109375004,DEL,DGV); 1-07526 & 1-00002(chr2:109370281-109371723,DUP,DGV); 1-02374 & 1-03107(chr2:109371624-109375004,DUP,DGV); 1-10508(chr2:109113426-109375004,DUP,DGV); 1-07184 & 1-05965(chr2:109365376-109371723,DUP,DGV); 1-03176(chr2:109347778-10…	RANBP2 is highly expressed in mouse 14.5 days and human heart	0	NA	[]	5	mxied_2matches	1-02327(chr2:109365376-109389041,DUP), 1-03696(chr2:109369454-109389502,DUP); 1-02846(chr2:108604612-110350712,DEL); 1-07110(chr2:109371361-110350712,DUP); 1-00391(chr2:109113426-109371540,DEL)	NA
chr5:127448506-127466898	DEL	1	0	1-01821	no	SLC12A2	0	na	na	na	0	NA	[]	1	match	1-03555(chr5:127448506-127484569,DUP)	NA
chr3:160122116-160134203	DEL	1	0	1-01406	no	SMC4	0	na	na	SMC4 is highly expressed in mouse 14.5 days and human heart	0	NA	[]	3	match	1-03185(chr3:160122352-160131401,DEL); 1-04949(chr3:160122116-160122498,DEL); 1-03316(chr3:160122352-160129872,DEL)	NA
chr21:38461093-38523202	DEL	1	0	1-04198	DGV(DEL developmental delays, DUP common variations)	TTC3	4	opposite (all common variations)	1-00614(chr21:14573768-45949837,DUP,DGV); 1-06415(chr21:14573768-44590749,DUP,DGV); 1-06061(chr21:14573768-44571172,DUP,DGV); 1-02493(chr21:10862752-44589398,DUP,DGV)	TTC is highly expressed in mouse 14.5 days and human heart tissue, reported in large duplication region of CHD	0	NA	[]	7	match	1-03431(chr21:38495256-38501383,DEL); 1-01155(chr21:38459558-38522474,DEL); 1-03555(chr21:38461093-38523202,DEL); 1-03784(chr21:38461093-38467747,DEL); 1-00180 & 1-04922(chr21:38460105-38468962,DEL); 1-02727(chr21:38462510-38505074,DEL);	NA
chr2:128945023-128947353	DEL	1	0	1-01317	no	UGGT1	0	na	na	UGGT1 is highly expressed in mouse 14.5 days and human heart	0	NA	[]	1	match	1-02289(chr2:128770604-128947353,DEL)	NA
chr21:30400216-30547213	DEL	1	0	1-01968	no	USP16,MAP3K7CL	4	opposite	1-00614(chr21:14573768-45949837,DUP,DGV); 1-06415(chr21:14573768-44590749,DUP,DGV); 1-06061(chr21:14573768-44571172,DUP,DGV); 1-02493(chr21:10862752-44589398,DUP,DGV)	USP16 is previous reported in large duplication at chr21:15481308-44590749 of CHD	2	match	PCGC0042591(chr21:30444607-30656199,DEL)	1	match	1-01557(chr21:30402916-30414871,DEL)	1-02231(chr21:30545987-30546715,DEL); 1-05672(chr21:30426625-30427238,DEL)
