# Supplementary material for: Association of Rare Recurrent Copy Number Variants With Congenital Heart Defects Based on Next-Generation Sequencing Data From Family Trios
Source: Front Genet. 2019 Sep 10;10:819. doi: 10.3389/fgene.2019.00819 (PMC6746959; doi:10.3389/fgene.2019.00819)
Supplement: Table S3 — De novo and novel CNV targets identified in the discovery set. [file Table_3.xlsx]

## Sheet: Supplementary Table 3
CNV_locus	CNV_type	occur proband	occur control	CNV	Gene_ID
chr16:29906580-29910351	DUP/DEL	14	0	Denovo	SEZ6L2,
chr2:189927568-189931223	DUP/DEL	11	0	Denovo	COL5A2,
chr7:99245926-99463624	DUP	9	0	Denovo	CYP3A43,CYP3A5,
chr16:23197593-23224503	DUP/DEL	7	0	Denovo	SCNN1G,
chr21:30332839-30338257	DUP/DEL	7	0	Denovo	LTN1,
chr4:26364193-26432629	DUP/DEL	7	0	Denovo	RBPJ
chr1:160313179-160314616	DUP/DEL	5	0	Denovo	NCSTN,COPA,
chr1:25889553-25893483	DUP	5	0	Denovo	LDLRAP1,
chr12:66603905-66605377	DUP/DEL	5	0	Denovo	IRAK3,
chr21:30400216-30547213	DUP/DEL	5	0	Denovo	MAP3K7CL
chr10:97515448-97516054	DUP	4	0	Denovo	ENTPD1,ENTPD1-AS1
chr11:46903253-46912045	DUP	4	0	Denovo	LRP4,
chr7:130052001-130056833	DUP/DEL	4	0	Denovo	CEP41,
chr7:81689744-81714216	DUP/DEL	4	0	Denovo	CACNA2D1,
chr1:209811240-209811993	DUP/DEL	3	0	Denovo	LAMB3,
chr1:25824755-25893483	DUP	3	0	Denovo	LDLRAP1,TMEM57,
chr12:101988812-102008341	DUP	3	0	Denovo	MYBPC1,
chr12:18854419-18854718	DUP	3	0	Denovo	PLCZ1,
chr1:12016973-12049400	DEL	2	0	Denovo	PLOD1,MFN2,
chr1:183498027-183543756	DEL	2	0	Denovo	NCF2,SMG7
chr1:209790755-209792004	DEL	2	0	Denovo	LAMB3
chr10:78839224-78844486	DUP	2	0	Denovo	KCNMA1
chr10:82040436-82045356	DUP/DEL	2	0	Denovo	MAT1A,
chr2:166852523-166856309	DUP/DEL	2	0	Denovo	SCN1A,LOC102724058
chr2:219134105-219146864	DEL	2	0	Denovo	AAMP,PNKD,TMBIM1,
chr2:242287528-242289589	DUP/DEL	2	0	Denovo	SEPT2,
chr2:50149082-50170935	DUP/DEL	2	0	Denovo	NRXN1
chr2:98349346-98351175	DUP	2	0	Denovo	ZAP70,
chr3:101399969-101405568	DUP	2	0	Denovo	RPL24,
chr3:101405314-101443592	DUP	2	0	Denovo	CEP97,RPL24,
chr3:101571548-101578238	DUP/DEL	2	0	Denovo	NFKBIZ
chr4:107154727-107156524	DUP/DEL	2	0	Denovo	TBCK,
chr4:110745106-110749289	DUP/DEL	2	0	Denovo	GAR1,RRH,
chr4:156273748-156278686	DUP	2	0	Denovo	LOC102724776,MAP9,
chr4:169377190-169799545	DUP/DEL	2	0	Denovo	PALLD,DDX60L
chr1:109856623-109857400	DUP	1	0	Denovo	SORT1,
chr1:156498301-156504525	DEL	1	0	Denovo	IQGAP3,
chr1:179528805-179533928	DUP	1	0	Denovo	NPHS2,
chr1:181695200-181702886	DUP	1	0	Denovo	CACNA1E,
chr1:205764472-205766141	DUP	1	0	Denovo	SLC41A1,
chr1:215813900-215824143	DEL	1	0	Denovo	USH2A,
chr1:222716879-222798203	DEL	1	0	Denovo	HHIPL2,MIA3,
chr1:245025750-245026032	DUP	1	0	Denovo	HNRNPU,
chr1:45477898-45480248	DUP	1	0	Denovo	UROD,
chr1:47799618-47840669	DUP	1	0	Denovo	CMPK1,CMPK1,
chr1:52876780-52947595	DUP	1	0	Denovo	ZCCHC11,PRPF38A,
chr1:57351600-57399161	DUP	1	0	Denovo	C8A,C8B,
chr1:57417721-57431625	DEL	1	0	Denovo	C8B,
chr1:62943371-62953126	DEL	1	0	Denovo	DOCK7,
chr1:67390345-67405773	DUP	1	0	Denovo	WDR78,MIER1
chr10:118674886-118687402	DUP	1	0	Denovo	SHTN1,
chr10:123600597-123683862	DUP	1	0	Denovo	ATE1,ATE1,
chr10:61994446-62029987	DEL	1	0	Denovo	ANK3,
chr12:111180436-111181451	DUP	1	0	Denovo	PPP1CC,
chr12:53817694-53822794	DEL	1	0	Denovo	AMHR2,
chr12:77252721-77254193	DEL	1	0	Denovo	CSRP2,
chr13:78470577-78492708	DUP	1	0	Denovo	EDNRB,EDNRB-AS1,
chr14:52478272-52494062	DUP	1	0	Denovo	NID2,
chr14:58771645-58838707	DEL	1	0	Denovo	ARID4A,
chr15:48458127-48458371	DEL	1	0	Denovo	MYEF2,
chr16:31193682-31202789	DEL	1	0	Denovo	FUS,
chr16:48675344-48677762	DEL	1	0	Denovo	-
chr16:53480937-53528157	DEL	1	0	Denovo	AKTIP,RBL2,
chr16:55522455-55536800	DEL	1	0	Denovo	MMP2,
chr17:38453166-38462686	DUP	1	0	Denovo	CDC6,
chr17:42457592-42458040	DUP	1	0	Denovo	ITGA2B,
chr17:42928640-42930761	DUP	1	0	Denovo	EFTUD2,
chr19:41055095-41082898	DUP	1	0	Denovo	SPTBN4,SHKBP1,
chr19:41110942-41112432	DUP	1	0	Denovo	LTBP4,
chr19:51532390-51563876	DEL	1	0	Denovo	KLK12,KLK13,
chr19:55741848-55742252	DUP	1	0	Denovo	MIR6804,PPP6R1,
chr19:6375305-6389648	DUP	1	0	Denovo	MIR6885,GTF2F1,PSPN,
chr2:128945023-128947353	DEL	1	0	Denovo	UGGT1,
chr2:148695699-148695964	DUP	1	0	Denovo	ORC4,
chr2:148709942-148712990	DUP	1	0	Denovo	ORC4,
chr2:166165671-166168616	DEL	1	0	Denovo	SCN2A,
chr2:178362406-178370318	DEL	1	0	Denovo	AGPS,
chr2:212568824-212570129	DEL	1	0	Denovo	ERBB4,
chr2:215661764-215674293	DUP	1	0	Denovo	BARD1,
chr2:85875046-85875957	DEL	1	0	Denovo	USP39,
chr2:86565124-86565223	DEL	1	0	Denovo	REEP1,
chr20:33225680-33233158	DEL	1	0	Denovo	PIGU,
chr20:58547017-58645963	DEL	1	0	Denovo	C20orf197,CDH26,
chr3:123039558-123049863	DUP	1	0	Denovo	ADCY5,ADCY5,
chr3:160122116-160134203	DEL	1	0	Denovo	SMC4,
chr3:16305650-16306383	DUP	1	0	Denovo	DPH3,
chr3:180667015-180679349	DUP	1	0	Denovo	FXR1,
chr3:49397642-49413022	DUP	1	0	Denovo	RHOA,
chr3:69239025-69246189	DUP	1	0	Denovo	FRMD4B,
chr4:129299897-129309435	DEL	1	0	Denovo	-
chr5:112090588-112111434	DUP	1	0	Denovo	APC,APC,
chr5:127448506-127466898	DEL	1	0	Denovo	SLC12A2,
chr5:94877515-94882859	DEL	1	0	Denovo	TTC37,
chr6:25653596-25691368	DUP	1	0	Denovo	SCGN,
chr8:110394692-110396377	DEL	1	0	Denovo	PKHD1L1,
chr8:32585467-32599609	DUP	1	0	Denovo	NRG1,
chr8:59343078-59412667	DEL	1	0	Denovo	UBXN2B,CYP7A1,
chr9:125752335-125777918	DEL	1	0	Denovo	RABGAP1,
